# Supplementary material for: Markers of Immune Cell Exhaustion as Predictor of Survival in Surgically-Treated Early-Stage NSCLC
Source: Front Immunol. 2022 Jun 27;13:858212. doi: 10.3389/fimmu.2022.858212 (PMC9271570; doi:10.3389/fimmu.2022.858212)
Supplement: Supplementary file 1 [file Table_1.xlsx]

## Sheet: Tabelle1
Supplementary Table 1: Results of univariate regression of clinical variable and immune exhaustion markers.
Tissue	Type of survival	Variable	coef	SE	HR	p-value
All patients	OS	Age at diagnosis	-0.012	0.034	0.988	0.73
		Sex (Male compared to female)	0.559	0.647	1.748	0.39
		Stage at diagnosis	0.299	0.609	1.348	0.624
		Presence of chronic lung disease	-0.464	0.64	0.629	0.468
		(Neo)adjuvant therapy (Chemotherapy compared to none)	0.095	0.784	0.909	0.904
		(Neo)adjuvant therapy (Radiotherapy compared to none)	-0.286	1.15	0.751	0.804
		(Neo)adjuvant therapy (Radiochemotherapy compared to none)	0.121	0.772	1.129	0.876
Tumor	OS	TIM-3	-0.006	0.004	0.994	0.115
		CD244	-0.005	0.008	0.995	0.54
		CTLA4	-0.003	0.002	0.997	0.16
		BTLA	0.002	0.006	1.002	0.76
		LAG3	-0.008	0.005	0.992	0.078
		EOMES	0.007	0.013	1.01	0.19
		TIGIT	-0.003	0.004	0.997	0.382
		FOXP3	-0.005	0.005	0.995	0.347
		PD-1	-0.002	0.007	0.998	0.76
		PD-L1	-0.007	0.004	0.993	0.062
Affected LNs	OS	TIM-3	0.004	0.003	1.004	0.146
		CD244	-0.002	0.01	0.998	0.861
		CTLA4	0.003	0.001	1.003	0.059
		BTLA	0.003	0.003	1.003	0.422
		LAG3	0.0001	0.004	1.0001	0.955
		EOMES	-0.004	0.01	0.996	0.66
		TIGIT	0.001	0.002	1.001	0.548
		FOXP3	0.01	0.006	1.01	0.102
		PD-1	0.006	0.006	1.006	0.32
		PD-L1	0.003	0.005	1.003	0.581
N1 ntbLNs	OS	TIM-3	0.005	0.002	1.005	0.041
		CD244	0.001	0.012	1.001	0.955
		CTLA4	0.001	0.002	1.001	0.596
		BTLA	-0.001	0.003	0.999	0.787
		LAG3	0.007	0.004	1.007	0.134
		EOMES	0.0001	0.006	1.0001	0.967
		TIGIT	0.0001	0.002	1.0001	0.852
		FOXP3	0.005	0.005	1.005	0.322
		PD-1	-0.009	0.009	0.991	0.31
		PD-L1	0.013	0.005	1.013	0.02
N2 ntbLNs	OS	TIM-3	0.006	0.003	1.006	0.035
		CD244	-0.003	0.01	0.997	0.773
		CTLA4	0.0001	0.001	1.0001	0.798
		BTLA	-0.007	0.005	0.993	0.203
		LAG3	-0.007	0.007	0.993	0.306
		EOMES	-0.022	0.017	0.979	0.215
		TIGIT	-0.003	0.003	0.9997	0.37
		FOXP3	0.0001	0.006	1.0001	0.979
		PD-1	-0.01	0.01	0.99	0.32
		PD-L1	0.001	0.006	1.001	0.909
All patients	PFS	Age at diagnosis	-0.033	0.033	0.967	0.315
		Sex (Male compared to female)	0.438	0.343	1.549	0.202
		Stage at diagnosis	0.059	0.306	1.061	0.847
		Presence of chronic lung disease	-0.277	0.317	0.758	0.382
		(Neo)adjuvant therapy (Chemotherapy compared to none)	2.397	39.882	10.992	0.952
		(Neo)adjuvant therapy (Radiotherapy compared to none)	-7.658	119.639	0	0.949
		(Neo)adjuvant therapy (Radiochemotherapy compared to none)	2.75	39.883	15.639	0.945
Tumor	PFS	TIM-3	-0.002	0.003	0.998	0.433
		CD244	0.001	0.009	1.001	0.881
		CTLA4	-0.001	0.002	0.999	0.473
		BTLA	-0.002	0.006	0.998	0.703
		LAG3	-0.003	0.004	0.997	0.353
		EOMES	-0.005	0.015	0.995	0.747
		TIGIT	-0.002	0.003	0.998	0.501
		FOXP3	-0.005	0.005	0.995	0.379
		PD-1	-0.003	0.007	0.997	0.62
		PD-L1	-0.002	0.002	0.998	0.215
Affected LNs	PFS	TIM-3	0.004	0.003	1.004	0.163
		CD244	-0.001	0.012	0.999	0.904
		CTLA4	0.002	0.001	1.002	0.114
		BTLA	0.001	0.003	1.001	0.757
		LAG3	0.002	0.004	1.002	0.566
		EOMES	-0.012	0.01	0.988	0.242
		TIGIT	0.001	0.002	1.001	0.583
		FOXP3	0.002	0.005	1.002	0.656
		PD-1	0.008	0.008	1.008	0.24
		PD-L1	0.007	0.005	1.007	0.185
N1 ntbLNs	PFS	TIM-3	0.003	0.002	1.003	0.239
		CD244	-0.016	0.012	0.984	0.208
		CTLA4	0.0001	0.002	1.0001	0.928
		BTLA	-0.002	0.003	0.998	0.603
		LAG3	0.012	0.005	1.013	0.008
		EOMES	0.003	0.006	1.003	0.657
		TIGIT	0.0001	0.003	1.0001	0.978
		FOXP3	-0.004	0.005	0.996	0.503
		PD-1	0.003	0.009	1.003	0.77
		PD-L1	0.031	0.01	1.032	0.003
N2 ntbLNs	PFS	TIM-3	0.003	0.003	1.003	0.26
		CD244	0.001	0.007	1.001	0.833
		CTLA4	0.002	0.001	1.002	0.17
		BTLA	-0.006	0.004	0.994	0.15
		LAG3	0.001	0.006	1.001	0.839
		EOMES	-0.025	0.015	0.975	0.099
		TIGIT	-0.001	0.003	0.999	0.821
		FOXP3	0.002	0.006	1.002	0.722
		PD-1	0.003	0.009	1.003	0.72
		PD-L1	0.002	0.006	1.002	0.713
HR= Hazard Ratio,SE= Standard error, OS= Overall survival, PFS= Progression-free survival, ntbLN= non-tumor bearing lymph node
