# Supplementary material for: Markers of Immune Cell Exhaustion as Predictor of Survival in Surgically-Treated Early-Stage NSCLC
Source: Front Immunol. 2022 Jun 27;13:858212. doi: 10.3389/fimmu.2022.858212 (PMC9271570; doi:10.3389/fimmu.2022.858212)
Supplement: Supplementary file 2 [file Table_2.xlsx]

## Sheet: Tabelle1
Supplementary Table 2: TIDE score and relative abundances of 22 immune cell types in tumor, affected lymph nodes and N1 and N2 ntbLNs as calculated by CIBERSORT.
Patient	Tissue	TIDE	B cells naive	B cells memory	Plasma cells	CD8	CD4 naive	CD4 memory resting	CD4 memory activated	T cells follicular helper	T cells regulatory	T cells gamma delta	NK cells resting	NK cells activated	Monocytes	Macrophages M0	Macrophages M1	Macrophages M2	Dendritic cells resting	Dendritic cells activated	Mast cells resting	Mast cells activated	Eosinophils	Neutrophils
1	Tumor	1.17	0	0.330941	0	0.191399	0.0119529	0.0635174	0	0	0.0946649	0	0.0120156	0.0592816	0	0.0380871	0.0843041	0.0661759	0	0	0	0.0335049	0	0.0141564
2	Tumor	-1.79	0.164453	0.1505	0	0.0632721	0	0.118917	0	0.0776065	0.152383	0	0	0.0439184	0.00814986	0.108265	0.0691749	0	0	0	0.0244586	0	0.018901	0
3	Tumor	-0.26	0	0.11033	0.0507206	0.095858	0	0.193142	0	0	0	0	0.0217698	0	0.00845807	0	0.139364	0.131306	0.105252	0	0.0828817	0	0.0281041	0.0328123
4	Tumor	0.79	0	0.10038	0.0675344	0.0986689	0	0.0201653	0.00410757	0.0593607	0	0	0	0.0237637	0	0.270189	0.158844	0.0445301	0.00263996	0	0.0249267	0	0.12489	0
5	Tumor	-0.55	0	0.293602	0	0.0677627	0	0.0988067	0	0.0625094	0.0212725	0	0	0.110539	0	0.0667619	0.12191	0.0586168	0	0	0.0982195	0	0	0
6	Tumor	-0.61	0	0.0764048	0	0.0770755	0.00116457	0.190255	0.0107483	0	0	0	0	0.0269423	0.025412	0.00598529	0.0514109	0.00221284	0.167279	0.0423328	0.313572	0	0	0.00920451
7	Tumor	-1.92	0	0.00144014	0.00606697	0.119138	0	0.0378561	0	0.0267824	0	0	0	0.0457208	0.00657919	0.0714597	0.180786	0	0.392467	0	0.110516	0	0.00118879	0
8	Tumor	2.07	0	0.102332	0	0.162185	0.0271363	0	0	0.00534681	0.00107352	0	0	0.0338273	0	0.115199	0.0578676	0.045216	0	0	0.0196831	0	0.430133	0
9	Tumor	0.67	0	0.145196	0.0606197	0.150216	0	0.139757	0	0	0	0	0	0	0.0269999	0	0.0393444	0	0.193036	0	0	0.00152547	0.172013	0.0712931
10	Tumor	0.32	0.0084441	0	0	0.0435684	0.101377	0.0451057	0	0	0	0	0.039276	0	0	0.636746	0.0770644	0.0281521	0	0	0	0.020266	0	0
11	Tumor	2.2	0	0.0886431	0	0.00564272	0.318236	0	0	0	0.109087	0.0228074	0	0.174622	0	0.0465603	0.00373697	0.132221	0	0.0191381	0	0.0539271	0	0.0253781
12	Tumor	-1.13	0	0.11518	0	0.221617	0	0.0990821	0	0	0	0	0	0.055716	0.0339687	0.0176933	0.108073	0.0432566	0.247307	0	0.0457969	0	0	0.0123099
13	Tumor	1.25	0	0.180681	0.11845	0.198915	0	0	0	0.0116946	0	0	0	0.0242401	0.0273224	0.0395542	0.11702	0	0.0624217	0	0.195648	0	0.0240538	0
14	Tumor	0.32	0	0.110328	0	0.13473	0.0123968	0.0422592	0	0	0	0	0.016717	0	0.0442771	0	0.197565	0.0315295	0.208406	0	0.054699	0	0.092585	0.0545072
15	Tumor	-1.04	0	0.125311	0.0344773	0.0534759	0	0.154486	0	0.00106339	0.058125	0	0	0.0780016	0.00464718	0.0064743	0.0688044	0	0.206177	0.0404533	0.0245446	0	0.138848	0.00511104
16	Tumor	-1.11	0	0.0696469	0.0226639	0.0895855	0	0.106765	0	0.0245261	0.0636991	0.00372957	0	0.0721619	0	0.00139915	0.0763929	0	0.247208	0.0408121	0.0279761	0	0.149287	0.00414706
1	tbLNs	1.96	0.0348379	0.238331	0	0.143282	0.114944	0.119735	0	0	0	0	0	0.0377188	0.0258332	0.190565	0.0438604	0.00696526	0	0	0	0	0.0439266	0
2	tbLNs	0.72	0.0641664	0.336712	0.0147646	0.161353	0	0.0904001	0	0.0473788	0.0302471	0	0	0.0548004	0.0205945	0.10966	0.0179097	0.022946	0	0	0	0	0.0290673	0
3	tbLNs	5.24	0.00957621	0.151112	0	0.111771	0.0412085	0.122787	0	0	0.128154	0	0	0.0298481	0.0275337	0.107126	0.0754549	0	0.12786	0.0140669	0.0535022	0	0	0
4	tbLNs	0.89	0.0396884	0.1897	0.0710649	0.153435	0.077567	0.0559207	0.0151995	0.0112981	0.117064	0	0	0.0136753	0.0247476	0.0617198	0.0335545	0.00562869	0	0	0.03991	0	0.0898268	0
5	tbLNs	0.15	0	0.26766	0	0.151236	0	0	0	0.0428055	0.00650262	0.00466861	0	0.0192105	0	0.119167	0.213674	0	0.11607	0	0.0590059	0	0	0
6	tbLNs	-0.76	0.0495317	0.218178	0.0418673	0.0918021	0.0748011	0.0680406	0.0274785	0.0506878	0	0	0	0	0.0021701	0.111414	0.0287972	0	0.150298	0	0.0307711	0	0.0540679	0
7	tbLNs	-0.8	0.0382002	0.282363	0	0.132892	0.0187849	0.123203	0.0197627	0.0597542	0	0	0	0	0	0.122969	0.041353	0.0229968	0.0938977	0	0.0438232	0	0	0
8	tbLNs	-2.31	0.152192	0.244501	0	0.0985467	0	0.0894821	0	0	0.105502	0	0	0.0302219	0	0.0966565	0.0770857	0	0.0709578	0	0.030906	0	0.00394847	0
9	tbLNs	-0.28	0.128406	0.220255	0	0.076877	0	0.155523	0	0.0644922	0.0396647	0	0	0.0685481	0.0157551	0.0837862	0.0732345	0.0464307	0	0	0.0270279	0	0	0
10	tbLNs	-2.97	0	0.178526	0.0452534	0.119389	0.0836316	0.0153717	0.023994	0.0112606	0	0	0	0	0	0.138835	0.0656842	0.117499	0.132671	0	0.0112657	0	0.0566198	0
11	tbLNs	1.5	0.0834825	0.206629	0	0.121897	0.127037	0.166425	0	0	0	0	0.012815	0.0113791	0.0481802	0.105206	0.0486201	0	0	0	0	0.00683012	0.0614988	0
12	tbLNs	-0.94	0.0172421	0.274521	0.00409938	0.0861762	0.0448488	0.0580003	0	0	0.101278	0	0	0.065675	0	0.172618	0.0609801	0.065644	0	0	0.0489173	0	0	0
13	tbLNs	-0.74	0.19927	0.151858	0.015717	0.103321	0.064407	0.126137	0	0	0.0429691	0	0	0.0413255	0.0179472	0.130675	0.0582466	0.00158002	0.0211521	0	0.0253947	0	0	0
14	tbLNs	-2.93	0	0.209407	0.0113065	0.0855623	0.0497261	0.0109666	0	0.0234292	0	0	0	0.0155291	0.00318731	0.106865	0.107453	0.0796159	0.23991	0	0.00937605	0	0.0476646	0
15	tbLNs	1.15	0.105377	0.135441	0	0.0768712	0.154289	0.110505	0.00758401	0	0	0	0	0.00487288	0	0.0916508	0.0529041	0.0238123	0.0878604	0	0	0	0.148832	0
16	tbLNs	0.44	0	0.0723518	0	0.213191	0	0.0834698	0	0	0.0281897	0	0	0.02497	0.0308338	0.0833712	0.09986	0.107763	0.150474	0	0.0373399	0	0.0391574	0.0290289
1	N1 ntbLNs	2.63	0.204584	0.382655	0.00355526	0.0922549	0.0691109	0.0728401	0.0059045	0	0.0158274	0	0	0.0389345	0	0.094586	0.00265862	0.0108072	0	0	0.00471694	0	0.00156449	0
2	N1 ntbLNs	2.5	0.0229155	0.210041	0.0673535	0.14335	0	0.138951	0	0	0.0650264	0	0	0.0416712	0.0533713	0.129609	0.0343113	0.0450979	0	0	0.0138148	0	0.0344873	0
3	N1 ntbLNs	1.6	0.0121316	0.186289	0	0.144154	0	0.158315	0	0	0.123088	0	0	0.0427517	0.0111963	0.173759	0.0680845	0	0.0599093	0	0.0203221	0	0	0
4	N1 ntbLNs	1.16	0	0.298134	0.0948362	0.107552	0	0	0.0195507	0.0164884	0.0356485	0.0499014	0	0	0	0.0874789	0.0728005	0.0894227	0.112627	0	0.0142078	0	0.0013524	0
5	N1 ntbLNs	0.72	0	0.210419	0.0464173	0.130978	0	0.144532	0	0.00749838	0.00968768	0	0	0.033703	0	0.0767474	0.0434995	0.128575	0.0434497	0	0.0228963	0	0.101596	0
6	N1 ntbLNs	0.52	0.0120602	0.277394	0.0227179	0.128249	0.0971608	0.0432482	0.00958753	0.0272595	0.00057782	0	0	0	0.0154732	0.0891385	0.035713	0.0389914	0.142364	0	0.0148559	0	0.0452085	0
7	N1 ntbLNs	0.41	0.0181344	0.246338	0.0255474	0.125951	0.0927501	0.0323307	0.0196805	0.0292109	0.0240725	0	0	0.00253649	0.0148098	0.088835	0.0342406	0.0306429	0.144925	0	0.0203876	0	0.0496073	0
8	N1 ntbLNs	0.39	0	0.153878	0.0162018	0.0742853	0	0.0353269	0	0	0.0321467	0	0	0.0321404	0	0.307567	0.110233	0.0424314	0.0855893	0	0.0200463	0	0.0901537	0
9	N1 ntbLNs	0.1	0.00905428	0.0142918	0	0.0456932	0	0.0992069	0	0	0.049971	0.0295152	0	0.0209015	0.0135641	0.0990721	0.216446	0.0502121	0.126724	0	0.114867	0	0.11048	0
10	N1 ntbLNs	0.06	0	0.140692	0.0287495	0.0911368	0	0.230653	0.00646817	0	0	0	0	0	0	0.15504	0.0515056	0.105365	0.172639	0	0.0177509	0	0	0
11	N1 ntbLNs	-0.3	0.0877786	0.248953	0	0.135877	0.0812539	0.104139	0	0	0.0711822	0	0	0.0497819	0.00635002	0.113146	0.0574974	0.0194595	0	0	0.024581	0	0	0
12	N1 ntbLNs	-1.15	0	0.250543	0.0399495	0.067294	0.0802581	0.0643491	0	0	0	0	0	0.0266952	0	0.274047	0.0581194	0.106615	0.0065474	0	0.0255826	0	0	0
13	N1 ntbLNs	-1.4	0.140161	0.0218458	0	0.0949423	0.0112103	0.0753428	0	0.00362013	0.0136451	0	0	0.0248249	0.0223474	0.178061	0.0930749	0.00582162	0.22901	0	0.0311618	0	0.0549319	0
14	N1 ntbLNs	-1.43	0	0.395039	0	0.139191	0.0625175	0.0462465	0	0	0.00534781	0	0	0.028182	0	0.127562	0.112247	0.0393534	0	0	0.0443126	0	0	0
15	N1 ntbLNs	-2.1	0	0.224753	0.0323835	0.107563	0.106324	0.145659	0	0	0	0	0	0.0454854	0	0.139631	0.0359534	0.0237579	0.0777406	0	0.0157467	0	0.0450024	0
16	N1 ntbLNs	-2.35	0	0.223612	0.012513	0.344576	0	0.20156	0.0148284	0	0	0	0	0.00754935	0.0136175	0.0463916	0.0479731	0.0520907	0	0	0.00271367	0	0.0325752	0
1	N2 ntbLNs	1.64	0.20309	0.27841	0.0107193	0.0812944	0.0291333	0.0712123	0.00557557	0	0.0555063	0	0	0.028507	0.012209	0.142836	0.0441718	0.0132483	0	0	0.0240869	0	0	0
2	N2 ntbLNs	1.38	0	0.397608	0.0287936	0.191648	0.0129751	0	0	0.0447612	0.035616	0	0	0.108703	0	0.120971	0.0306671	0.0252523	0	0	0	0	0.00300473	0
3	N2 ntbLNs	0.82	0.0516263	0.199408	0	0.129271	0	0.238045	0	0.0457761	0	0	0	0.0442953	0.0194574	0.126767	0.066224	0.00206385	0	0	0.0372577	0	0.039809	0
4	N2 ntbLNs	0.94	0	0.20255	0.0891174	0.160824	0	0.0853277	0	0.0341099	0.0606775	0	0	0.0719982	0.00304431	0.101821	0.0264671	0.124448	0.00114097	0	0.0316048	0	0.00686946	0
5	N2 ntbLNs	-0.94	0	0.31192	0.0990918	0.117477	0	0	0.0146005	0.0355868	0	0.0261008	0	0	0	0.138297	0.0826749	0.0425409	0.0852525	0	0.0191594	0	0.0272994	0
6	N2 ntbLNs	1.06	0.0619068	0.265453	0.0433287	0.0773672	0.0944945	0	0.0241155	0.111741	0	0	0	0	0.000630382	0.0784326	0.0196501	0.0148652	0.126573	0	0.0299484	0	0.051493	0
7	N2 ntbLNs	1.02	0.0746264	0.25033	0.0428606	0.0946143	0.0883889	0	0.0236969	0.102553	0	0	0	0.00348191	0.00128031	0.0882685	0.0169221	0	0.133351	0	0.0343917	0	0.0452344	0
8	N2 ntbLNs	-1.37	0.0302023	0.155948	0.0161335	0.0739575	0	0.110428	0	0	0.0914997	0	0.0152982	0.0223999	0.0114098	0.27271	0.0994406	0.0566861	0	0	0.0389012	0	0.00498451	0
9	N2 ntbLNs	-0.17	0.0890607	0.203465	0	0.0797148	0	0.154353	0	0.0395657	0.0948713	0	0.00249773	0.0296871	0.0244581	0.136968	0.0628551	0.0288513	0	0	0.0186068	0	0.0350462	0
10	N2 ntbLNs	-1.18	0.00153883	0.120929	0.0448682	0.0816663	0	0.204484	0.0118431	0.0261704	0	0.00071688	0	0.0109513	0	0.222961	0.0425816	0.119185	0.0590578	0	0.0122477	0	0.0407988	0
11	N2 ntbLNs	1.25	0.148941	0.220452	0	0.0876416	0	0.174869	0	0.0939246	0.0263593	0	0	0.0459511	0.00246683	0.0917557	0.0424205	0.0176818	0	0	0	0	0.0475368	0
12	N2 ntbLNs	-0.78	0.109545	0.182047	0	0	0.104814	0	0.188406	0.0633739	0	0.00241294	0	0	0	0	0	0.126741	0	0.0763645	0.100741	0	0.0261954	0.0193582
13	N2 ntbLNs	-0.44	0.122282	0.0414091	0.0462293	0.116189	0.126156	0.161425	0.001955	0	0	0	0	0.0257093	0	0.186499	0.0482382	0.0234432	0.0667909	0	0.0167552	0	0.0169192	0
14	N2 ntbLNs	-1.68	0	0.193269	0.112466	0.0844872	0	0	0	0.0111782	0.0152244	0.00566423	0	0	0.000625568	0.101427	0.038134	0.212375	0.221565	0	0.00358356	0	0	0
15	N2 ntbLNs	0.99	0.0280569	0.0920734	0.0466256	0.103448	0.224242	0.164758	0.013294	0	0	0	0	0.00358278	0	0.180422	0.0375792	0.0368033	0.0114377	0	0	0	0.0576762	0
16	N2 ntbLNs	1.33	0	0.253694	0	0.176353	0	0.283302	0	0	0	0	0	0.0597659	0.0213144	0.08409	0.054196	0.0148489	0	0.000423547	0.005392	0	0.0466202	0
