# Supplementary material for: Markers of Immune Cell Exhaustion as Predictor of Survival in Surgically-Treated Early-Stage NSCLC
Source: Front Immunol. 2022 Jun 27;13:858212. doi: 10.3389/fimmu.2022.858212 (PMC9271570; doi:10.3389/fimmu.2022.858212)
Supplement: Supplementary file 3 [file Table_3.xlsx]

## Sheet: Tabelle1
Supplementary Table 3: Pearson correlation coefficients for correlations of TIDE scores and immune cell exhaustion marker expression.
Tissue	Variable	Correlation coefficient R	p-value
Tumor	BTLA	-0.39	0.13
Tumor	CD244	-0.02	0.96
Tumor	CTLA4	0.41	0.12
Tumor	EOMES	-0.42	0.11
Tumor	FOXP3	-0.29	0.27
Tumor	LAG3	-0.2	0.45
Tumor	PD-1	-0.42	0.11
Tumor	PD-L1	0.13	0.63
Tumor	TIGIT	-0.52	0.04
Tumor	TIM-3	-0.4	0.13
Affected LNs	BTLA	-0.25	0.35
Affected LNs	CD244	-0.27	0.31
Affected LNs	CTLA4	-0.28	0.3
Affected LNs	EOMES	-0.35	0.18
Affected LNs	FOXP3	-0.16	0.57
Affected LNs	LAG3	-0.35	0.18
Affected LNs	PD-1	-0.42	0.11
Affected LNs	PD-L1	-0.36	0.17
Affected LNs	TIGIT	0.42	0.1
Affected LNs	TIM-3	-0.7	0.002
N1 ntbLNs	BTLA	-0.15	0.59
N1 ntbLNs	CD244	0.09	0.75
N1 ntbLNs	CTLA4	-0.48	0.06
N1 ntbLNs	EOMES	-0.05	0.86
N1 ntbLNs	FOXP3	-0.56	0.03
N1 ntbLNs	LAG3	-0.07	0.79
N1 ntbLNs	PD-1	0.09	0.74
N1 ntbLNs	PD-L1	-0.36	0.17
N1 ntbLNs	TIGIT	-0.21	0.44
N1 ntbLNs	TIM-3	-0.61	0.01
N2 ntbLNs	BTLA	0.42	0.1
N2 ntbLNs	CD244	0.31	0.24
N2 ntbLNs	CTLA4	0.2	0.46
N2 ntbLNs	EOMES	-0.32	0.23
N2 ntbLNs	FOXP3	0.05	0.86
N2 ntbLNs	LAG3	-0.33	0.21
N2 ntbLNs	PD-1	-0.02	0.94
N2 ntbLNs	PD-L1	0.21	0.43
N2 ntbLNs	TIGIT	0.13	0.64
N2 ntbLNs	TIM-3	-0.74	0.001
